# Supplementary material for: Creating a foundation for origin of life outreach: How scientists relate to their field, the public, and religion
Source: PLoS One. 2023 Feb 24;18(2):e0282243. doi: 10.1371/journal.pone.0282243 (PMC9956591; doi:10.1371/journal.pone.0282243)
Supplement: S1 File — Anonymized minimal dataset to replicate all figures and conclusions. (XLSX) [file pone.0282243.s006.xlsx]

## Sheet: demographics
								Studied					Knew topic
ID	Status	Dep	Backg	Emergence field?	Theory/experiment	Nat						TOT Stops		Duration	Gender
001	St	Astro	Geo	N	E	GER		GER				1	no	24:57	M
002	St	Geo	Geo	N	E	FRA		FRA	GER			2		28:02	F
003	St	Geo	Geo	N	E	GER		GER				1		39:02	F
004	St	Geo	Geo	N	E	AUT		AUT	GER			2	no	37:20	M
005	St	Phys	Phys	N	T	GER		GER				1		37:00	M
006	St	Paleo	Geo	N	E	TUR		TUR	GER			2	no	37:31	M
007	Pr	Phys	Phys	N	E	GER		GER	ESP	FRA	USA	4		27:25	M
008	Pr	BioChem	Phys	N	E	GER		GER	SUI	GBR		3	RNAw	27:56	M
009	St	BioChem	Bio	N	E	HUN	SRB	SRB	GER			2	yes	60:35	M
010	St	BioChem	Chem	N	E	KOR	CAN	CAN	GER			2		31:41	F
011	St	BioChem	Bio	Y	E	LEB		LEB	ITA	GER		3	RNAw	23:20	M
012	Pr	Chem	Chem	N	E	NED		NED	USA	GER		3	RNAw	36:28	M
013	St	Chem	Chem	N	E	GER		GER	ITA	SWE		3	RNAw	31:28	M
014	St	Phys	Phys	N	E	GER		GER				1	no	20:21	M
015	St	Phys	Phys	N	T	GER		GER	FRA	CAN		3	no	32:50	M
016	PD	Phys	Phys	N	T	GER		GER	GBR	LUX		3	yes	42:09	M
017	St	Chem	Chem	N	E	GER		GER	GBR			2	yes	27:25	F
018	St	BioChem	Chem	N	E	GER		GER				1	aware	28:38	M
019	Pr	BioChem	Phys	N	E	GER		GER	USA			2		31:14	F
020	Pr	Phys	Phys	N	E	GER		GER	USA			2		40:20	M
021	St	Phys	Phys	Y	E	GER		GER	SWE			2	no	29:16	F
022	St	Phys	Bio	Y	E	POR		POR	NED	GER		3	no	26:55	F
023	St	Phys	Phys	N	E	GER		GER	SWE			2	no	26:16	F
024	PI	Phys	Phys	Y	E	GER		GER				1	no	36:50	M
025	St	Phys	Phys	Y	E	GER		GER	ESP			2		34:18	F
026	St	EnvSci	Pharm	N	E	LUX		GER				1	no	28:40	M
027	Pr	EnvSci	Phys	N	E	GER	FRA	FRA	GER			2	yes	35:24	M
028	St	EnvSci	Pharm	N	E	GER		GER				1	no	22:41	M
029	St	Chem	Chem	Y	E	GER		GER				1	no	31:52	M
030	St	Chem	Chem	N	E	GER		GER				1	aware	23:14	M
031	PI	Chem	Chem	Y	E	GER		GER				1	yes	18:30	F
032	Pr	Chem	Chem	N	E	GER		BEL	GER			2	yes	27:50	M
033	Pr	Paleo	Bio	N	E	USA		USA	GER			2	no	48:25	M
034	St	Phys	Phys	N	E	GER		GBR	GER			2	no	42:55	M
035	Pr	Chem	Chem	N	E	GER		GER	USA			2		49:10	M
036	St	Chem	Chem	N	E	GER		GER				1	no	35:20	M
037	St	Chem	Chem	Y	E	GER		GER				1		28:04	F
038	St	Chem	Chem	N	T	GER		GER	NZ	JOR	ID	4	no	25:04	F
039	St	Chem	Bio	Y	E	GER		GER				1	yes	35:29	M
040	PD	Astro	Phys	N	E	ITA		ITA	POR	ESP	GER	4		28:01	F
041	Pr	Phys	Phys	N	T	GER		GER	USA			2		42:22	M
042	Pr	Phys	Phys	N	E	GER		GER	FRA	USA		3		46:06	M
043	Pr	Phys	Phys	N	T	GER		GER	USA			2		27:47	M
044	Pr	Chem	Chem	N	T	GER		GER	USA			2		34:17	M
045	St	Chem	Chem	N	E	GER		GER	JAP			2	no	28:11	F
046	St	Chem	Chem	N	E	FRA		FRA	GER			2	yes	30:25	F
															15

## Sheet: demo_stats
	TOT	%
Current Status
Student	29	63.0435	46
Full professor	13	28.2609
Postdoc	2	4.34783
PI	2	4.34783
Experimentalists	39	84.7826	46
Theorists	7	15.2174
Chemistry Dep	15	32.6087	46
Physics Dep	15	32.6087
Biochemistry Dep	6	13.0435
EnvSci Dep	3	6.52174
Geosciences Dep	3	6.52174
Paleontology Dep	2	4.34783
Astrophysics Dep	2	4.34783
Identify as EoL researcher	9	19.5652
Background
Physicist	18	39.1304	46
Chemist	16	34.7826
Biologist	5	10.8696
Geoscientist	5	10.8696
Pharmacist	2	4.34783
German	34	73.913	49	(3 binationals)
French	3	6.52174
Italian	1	2.17391
Dutch	1	2.17391
Turkish	1	2.17391
American	1	2.17391
Canadian	1	2.17391
Korean	1	2.17391
Hungarian	1	2.17391
Serbian	1	2.17391
Portuguese	1	2.17391
Luxemburgish	1	2.17391
Austrian	1	2.17391
Lebanese	1	2.17391
Education Countries
1	14	30.4348	(this is also the "only Germany" fraction)
2	21	45.6522	46	answers
3	8	17.3913	92	total stops
4	3	6.52174
Germany	46	100	(obviously)
USA	10	21.7391	92
France	6	13.0435
Great Britain	4	8.69565
Italy	3	6.52174
Spain	3	6.52174
Sweden	3	6.52174
Canada	2	4.34783
Netherlands	2	4.34783
Portugal	2	4.34783
Austria	1	2.17391
Belgium	1	2.17391
Indonesia	1	2.17391
Japan	1	2.17391
Jordan	1	2.17391
Lebanon	1	2.17391
Luxemburg	1	2.17391
New Zealand	1	2.17391
Serbia	1	2.17391
Turkey	1	2.17391
Switzerland	1	2.17391

## Sheet: hypotheses
ID	Fits								Prefers
	RNA	Metabolism	Vesicles	Panspermia	Vents	Other	None	Coevolution/mix	RNA	Metabolism	Vesicles	Panspermia	Vents	Other	None	Coevolution/mix		x	y
001								1	1									7	1
002				1											1			5	0
003															1			-1	0
004					1											1		2	7
005						1									1			6	0
006		1			1								1					3	2
007								1							1			7	0
008	1																	1	-1
009	1				1				1									1	1
010								1							1			7	0
011	1																	1	-1
012							1								1			0	0
013							1									1		0	7
014							1		1									0	1
015	1								1									1	1
016	1															1		1	7
017							1											0	-1
018	1														1			1	0
019			1															4	-1
020																		-1	-1
021	1															1		1	7
022	1															1		1	7
023	1								1									1	1
024							1		1									0	1
025	1														1			1	0
026					1										1			2	0
027		1													1			3	0
028				1								1						5	5
029		1			1					1			1					3	3
030							1			1			1					0	3
031		1								1								3	3
032		1								1								3	3
033							1						1					0	2
034	1								1									1	1
035	1															1		1	7
036	1								1									1	1
037					1										1			2	0
038							1							1				0	6
039	1												1					1	2
040				1												1		5	7
041	1															1		1	7
042	1																	1	-1
043							1								1			0	0
044								1							1			7	0
045	1								1									1	1
046	1															1		1	7

## Sheet: hypotheses_plot
worked	pref	count
-1	-1	1
-1	0	1
-1	1	0
-1	2	0
-1	3	0
-1	4	0
-1	5	0
-1	6	0
-1	7	0
0	-1	1
0	0	2
0	1	2
0	2	1
0	3	1
0	4	0
0	5	0
0	6	1
0	7	1
1	-1	3
1	0	2
1	1	6
1	2	1
1	3	0
1	4	0
1	5	0
1	6	0
1	7	6
2	-1	0
2	0	2
2	1	0
2	2	0
2	3	0
2	4	0
2	5	0
2	6	0
2	7	1
3	-1	0
3	0	1
3	1	0
3	2	1
3	3	3
3	4	0
3	5	0
3	6	0
3	7	0
4	-1	1
4	0	0
4	1	0
4	2	0
4	3	0
4	4	0
4	5	0
4	6	0
4	7	0
5	-1	0
5	0	1
5	1	0
5	2	0
5	3	0
5	4	0
5	5	1
5	6	0
5	7	1
6	-1	0
6	0	1
6	1	0
6	2	0
6	3	0
6	4	0
6	5	0
6	6	0
6	7	0
7	-1	0
7	0	3
7	1	1
7	2	0
7	3	0
7	4	0
7	5	0
7	6	0
7	7	0

## Sheet: internal_controv
ID	Actors		Role				Cause				Solution		Attitude				Target			Knowledge			Model			Comm Role
	A1	A2	B1	B2	B3	B4	C1	C2	C3	C4	M	G	D1	D2	D3	D4	E1	E2	E3	F1	F2	F3	G1	G2	G3	H1	H2	H3	H4	To check
001	1			2				1	2				2					1			2							1	1	11:21:00
002	1			2							1		1						1		2			2		1		1		That multid solution point
003	1			2					1	1		1	2						1	1				1		1			1	Cause: C3 or C4?				M: Multidisciplinary solution
004					1			1					1					1			1			1	1	2		1	1					G: generational solution
005				1	1	1		1	1				2						1	1	1			1	3	2		2		16:02:00
006		1		1					1				1		2				1	1	1		1	1		1			3
007				1						1						1	1			1	1		1
008	1	1		1	1			1			1	1					1				1	1	1			1		2		ambiguous actors
009	1					1	2	1						1	1	1	1			1		1		2		1			1					RECHECK DISTINCTION F2/D4
010									1						1	1	1			1			1			1								CHECK USAGE OF RELIGION AS H4 TOOL
011		1			1			1				1			1	1		1			1	1	1	1	1			1	1
012	1				2			1					1						1	1				2		1		1
013				1					1						1	1			1	1	1					1			1
014	1								1										1		1							1	1
015		1			1			1		1	1		1				1			1	1		1		1	1		1
016	2			1							1	1	1				1				1		2	1		2			1
017		1		1				1		1	1		1		1	1	1											1	2
018		1						1		1			1					1			1		2					2	1
019	1		1					1				1	1	1						1		1	1		1			1
020	1			1		1	1	1	1				1					1		1		2	2			1			1
021	1					1		1			1	1	1		1			1		1	1	1	1			2				21:43 -- F2 vs D4
022	1			1				1				1	1		1	1	1				1				1				1
023	1				1			1					1		1	1			1	1		1	1					1	1
024		1			1			1	1		1	1	1						1		1		1			1		1
025					1					1			1			1	1				1		1					1	1
026					1					1			1			1		1		1						1			1
027		1		1				1							1			1		1		2	1				1		2	17:01:00
028		1			1			1				1			1		1			1	1		1			1		1
029	1		1					2				1			1	1		1		1		2	2						1
030	1				1			1	1			1	1					1			1		2			1			2
031		1	1					1				1	1				1			1								1
032	1		1		1			1	1			1	1				1			2							1			what's the general sentiment between B1/B3 and C2/C3?
033	1			2				1	1		1		1			1		1			1	1		1		1	1
034	2				1			1							1	1		1			1	1	2			1			2
035	1			1				1					2						1		1	1		1	2	2
036			1					1					2					1		1	1		1	1				1	2
037	1			1			1	1			1		1		1			1		1			1					1	1
038		1		2					1				1					1		1	1		2					1	2
039				1						1					1				1	1		1	1						1
040	2			1					1			1	1						1	2	1		1			1
041	1				1			1					1		1				1		2	1	2	1		2			1
042	2			1				1			1		1				1			1	1		2			1			1
043				1					1				1	1		1	1				1	1	1			2
044	1			1				1					1			1			1		1		1						3
045		1	1					1			1	1	1	1	1	1		1			2		2
046		1		1				1		1			2		1		1					1	2	1		1			2

## Sheet: external_controv
ID	Actors		Role				Cause				Better here	Target			Model			Comm Role
	A1	A2	B1	B2	B3	B4	C1	C2	C3	C4		E1	E2	E3	G1	G2	G3	H1	H2	H3	H4
001	1		1				1	1										1	2	1
002		1			1			1							1	1			1	2
003						1	1									1			1	1
004						1	2			1									3			What's the C4?
005							1			1									2			What's the C4?
006	1		1				2				1			1						1
007	1		1					2		1	1			1				2	1			What's the C4?
008		1						1		1						1			2	1
009	1		1					2							1			2	1
010		1					1			1								1	1	1
011	1						1												2
012	1						1												2
013							1												1	1
014	1						1				1									1
015							1			1						1
016	1				1			1			1				1	1				1
017		1					1			1									1
018	1							1												1
019	1	1					1			1	1									1
020						2				1									1	1
021	1		1				1			1	1									1
022		1	1							1								2	1
023	1	1	1				1			1	1									1		depends on the religion
024		1								1						1		1	1
025										1						2			1	1
026	1		1		1		1											1
027	1			1						1								2		1
028	1						1												1
029	1					1		1			1								1
030	1						1											1
031							1												1
032	1				1					1										1
033	2		1		2		1									1
034	2						1												1
035	1	1				1	2			1	1				1				1			people see a conflict, but I disagree
036	1				1		1												1
037	1				1					1	1								1
038			1							1					1			1		1		used to be conflict
039	1		1					1			1				2				1
040	1					1				1										1
041		1					1				1							2	1
042					1	1	1			1	1								1
043						1				1					1				1
044	2							1											1
045	2		1					1
046		1						1		1										2

## Sheet: self-ident_religion
ID	Atheist	Agnostic	Something spiritual	Universal justice/spiritual force	Nominally affiliated	Somewhat practicing	Practicing	Formerly affiliated
001	1
002				1
003					1					Atheist	12	26.087
004	1							1		Agnostic	9	19.5652	45.6522
005				1						Something spiritual	6	13.0435
006				1				1		Universal justice/spiritual force	8	17.3913	30.4348
007	1									Nominally affiliated	5	10.8696
008	1							1		Somewhat practicing	3	6.52174
009			1					1		Practicing	3	6.52174	23.913
010							1
011						1
012	1
013		1
014		1
015	1							1
016			1
017					1
018	1
019				1
020		1						1
021						1
022		1						1
023			1					1
024			1
025		1
026		1						1
027	1
028				1
029					1
030	1							1
031			1					1
032					1
033			1
034		1
035				1
036				1
037				1				1
038	1
039		1
040	1
041	1
042						1
043							1
044					1
045		1
046							1

## Sheet: comm_grid_answers
ID	History	4.19565	Basics	5.17391	Applications	3.36957	Religion	3.6087	Methods	3.83696	Everyday	3.45652
001	4		3		2		5		5		2		0
002	6		6		3		3.5		4		2		1
003	4		5		3		4		3		2		1
004	5		6		5		3		5		4		1
005	6		4		5		6		3		3		0
006	6		6		3		4		2		5		1
007	5		2		5		5		3		3		0
008	3		4		2		4		5		3		0
009	3		4		4		1		2		1		1
010	4		6		1		4		5		1		1
011	5		6		2		4		4		3		1
012	5		5		6		3		2		4		0
013	3		5		5		3		4		3		1
014	5		6		3		1		3		3		1
015	6		5		3		4		4		4		0
016	2		5		5		5		4		3		1
017	5		6		2		3		4		3		1
018	3		5		5		3		4		2		1
019	4		6		2		4		5		4		1
020	1		6		5		2.5		5		3		1
021	5		6		3		2		6		5		1
022	4		5		2		2		4		3		1
023	4		6		5		4		3		6		1
024	2		6		4		3		6		6		1
025	4		6		1		1		6		6		1
026	4		2		1		5		3		4		0
027	6		6		5		4		3		5		1
028	2		6		3		6		2		5		1
029	5		5		1		5		3		4		1
030	5		6		2		5		2		6		1
031	5		5		2		2		5		3		1
032	4		6		6		2		6		5		1
033	6		4		1		6		3.5		1		0
034	5		6		1		2		2		2		1
035	4		5		5		1		6		4		0
036	4		3		2		1		4		6		0
037	3		6		4		5		3		3		1
038	3		6		2		6		1		3		1
039	2		6		4		3		2		4		1
040	5		6		3		4		6		2		1
041	4		6		4		4		4		2		1
042	5		6		5		5		5		3		1
043	1		6		3		6		6		5		1
044	6		6		3		1		1		1		1
045	4		2		6		3		4		4		0
046	6		4		6		6		4		3		0
	1.34519		1.18513		1.56537		1.54256		1.39897		1.4097

## Sheet: all_data_collect
ID	Gender	Student?	Backg	Stops	Hypothesis			Internal conflict																													Religiosity		External conflict
					Works	Likes	Match	A1	A2	B1	B2	B3	B4	C1	C2	C3	C4	M	G	D1	D2	D3	D4	E1	E2	E3	F1	F2	F3	G1	G2	G3	H1	H2	H3	H4	Current	Former	A1	A2	B1	B2	B3	B4	C1	C2	C3	C4	US
001	M	Yes	Geo	1	Mix	RNA	0	1	0	0	2	0	0	0	1	2	0	0	0	2	0	0	0	0	1	0	0	2	0	0	0	0	0	0	1	1	Ath	No	1	0	1	0	0	0	1	1	0	0	0
002	F	Yes	Geo	2	Pan	None	0	1	0	0	2	0	0	0	0	0	0	1	0	1	0	0	0	0	0	1	0	2	0	0	2	0	1	0	1	0	Uni	No	0	1	0	0	1	0	0	1	0	0	0
003	F	Yes	Geo	1	None	None	1	1	0	0	2	0	0	0	0	1	1	0	1	2	0	0	0	0	0	1	1	0	0	0	1	0	1	0	0	1	Nom	No	0	0	0	0	0	1	1	0	0	0	0
004	M	Yes	Geo	2	Ven	Mix	0	0	0	0	0	1	0	0	1	0	0	0	0	1	0	0	0	0	1	0	0	1	0	0	1	1	2	0	1	1	Ath	Yes	0	0	0	0	0	1	2	0	0	1	0
005	M	Yes	Phys	1	Other	None	0	0	0	0	1	1	1	0	1	1	0	0	0	2	0	0	0	0	0	1	1	1	0	0	1	3	2	0	2	0	Uni	No	0	0	0	0	0	0	1	0	0	1	0
006	M	Yes	Geo	2	Mix	Ven	0	0	1	0	1	0	0	0	0	1	0	0	0	1	0	2	0	0	0	1	1	1	0	1	1	0	1	0	0	3	Uni	Yes	1	0	1	0	0	0	2	0	0	0	1
007	M	No	Phys	4	Mix	None	0	0	0	0	1	0	0	0	0	0	1	0	0	0	0	0	1	1	0	0	1	1	0	1	0	0	0	0	0	0	Ath	No	1	0	1	0	0	0	0	2	0	1	1
008	M	No	Phys	3	RNA	None	0	1	1	0	1	1	0	0	1	0	0	1	1	0	0	0	0	1	0	0	0	1	1	1	0	0	1	0	2	0	Ath	Yes	0	1	0	0	0	0	0	1	0	1	0
009	M	Yes	Bio	2	Mix	RNA	0	1	0	0	0	0	1	2	1	0	0	0	0	0	1	1	1	1	0	0	1	0	1	0	2	0	1	0	0	1	Spi	Yes	1	0	1	0	0	0	0	2	0	0	0
010	F	Yes	Chem	2	Mix	None	0	0	0	0	0	0	0	0	0	1	0	0	0	0	0	1	1	1	0	0	1	0	0	1	0	0	1	0	0	0	Pra	No	0	1	0	0	0	0	1	0	0	1	0
011	M	Yes	Bio	3	RNA	None	0	0	1	0	0	1	0	0	1	0	0	0	1	0	0	1	1	0	1	0	0	1	1	1	1	1	0	0	1	1	Aff	No	1	0	0	0	0	0	1	0	0	0	0
012	M	No	Chem	3	None	None	1	1	0	0	0	2	0	0	1	0	0	0	0	1	0	0	0	0	0	1	1	0	0	0	2	0	1	0	1	0	Ath	No	1	0	0	0	0	0	1	0	0	0	0
013	M	Yes	Chem	3	None	Mix	0	0	0	0	1	0	0	0	0	1	0	0	0	0	0	1	1	0	0	1	1	1	0	0	0	0	1	0	0	1	Agn	No	0	0	0	0	0	0	1	0	0	0	0
014	M	Yes	Phys	1	None	RNA	0	1	0	0	0	0	0	0	0	1	0	0	0	0	0	0	0	0	0	1	0	1	0	0	0	0	0	0	1	1	Agn	No	1	0	0	0	0	0	1	0	0	0	1
015	M	Yes	Phys	3	RNA	RNA	1	0	1	0	0	1	0	0	1	0	1	1	0	1	0	0	0	1	0	0	1	1	0	1	0	1	1	0	1	0	Ath	Yes	0	0	0	0	0	0	1	0	0	1	0
016	M	No	Phys	3	RNA	Mix	0	2	0	0	1	0	0	0	0	0	0	1	1	1	0	0	0	1	0	0	0	1	0	2	1	0	2	0	0	1	Spi	No	1	0	0	0	1	0	0	1	0	0	1
017	F	Yes	Chem	2	None	None	1	0	1	0	1	0	0	0	1	0	1	1	0	1	0	1	1	1	0	0	0	0	0	0	0	0	0	0	1	2	Nom	No	0	1	0	0	0	0	1	0	0	1	0
018	M	Yes	Chem	1	RNA	None	0	0	1	0	0	0	0	0	1	0	1	0	0	1	0	0	0	0	1	0	0	1	0	2	0	0	0	0	2	1	Ath	No	1	0	0	0	0	0	0	1	0	0	0
019	F	No	Phys	2	Ves	None	0	1	0	1	0	0	0	0	1	0	0	0	1	1	1	0	0	0	0	0	1	0	1	1	0	1	0	0	1	0	Uni	No	1	1	0	0	0	0	1	0	0	1	1
020	M	No	Phys	2	None	None	1	1	0	0	1	0	1	1	1	1	0	0	0	1	0	0	0	0	1	0	1	0	2	2	0	0	1	0	0	1	Agn	Yes	0	0	0	0	0	2	0	0	0	1	0
021	F	Yes	Phys	2	RNA	Mix	0	1	0	0	0	0	1	0	1	0	0	1	1	1	0	1	0	0	1	0	1	1	1	1	0	0	2	0	0	0	Aff	No	1	0	1	0	0	0	1	0	0	1	1
022	F	Yes	Bio	3	RNA	Mix	0	1	0	0	1	0	0	0	1	0	0	0	1	1	0	1	1	1	0	0	0	1	0	0	0	1	0	0	0	1	Agn	Yes	0	1	1	0	0	0	0	0	0	1	0
023	F	Yes	Phys	2	RNA	RNA	1	1	0	0	0	1	0	0	1	0	0	0	0	1	0	1	1	0	0	1	1	0	1	1	0	0	0	0	1	1	Spi	Yes	1	1	1	0	0	0	1	0	0	1	1
024	M	No	Phys	1	None	RNA	0	0	1	0	0	1	0	0	1	1	0	1	1	1	0	0	0	0	0	1	0	1	0	1	0	0	1	0	1	0	Spi	No	0	1	0	0	0	0	0	0	0	1	0
025	F	Yes	Phys	2	RNA	None	0	0	0	0	0	1	0	0	0	0	1	0	0	1	0	0	1	1	0	0	0	1	0	1	0	0	0	0	1	1	Agn	No	0	0	0	0	0	0	0	0	0	1	0
026	M	Yes	Chem	1	Ven	None	0	0	0	0	0	1	0	0	0	0	1	0	0	1	0	0	1	0	1	0	1	0	0	0	0	0	1	0	0	1	Agn	Yes	1	0	1	0	1	0	1	0	0	0	0
027	M	No	Phys	2	Met	None	0	0	1	0	1	0	0	0	1	0	0	0	0	0	0	1	0	0	1	0	1	0	2	1	0	0	0	1	0	2	Ath	No	1	0	0	1	0	0	0	0	0	1	0
028	M	Yes	Chem	1	Pan	Pan	1	0	1	0	0	1	0	0	1	0	0	0	1	0	0	1	0	1	0	0	1	1	0	1	0	0	1	0	1	0	Uni	No	1	0	0	0	0	0	1	0	0	0	0
029	M	Yes	Chem	1	Mix	Met	0	1	0	1	0	0	0	0	2	0	0	0	1	0	0	1	1	0	1	0	1	0	2	2	0	0	0	0	0	1	Nom	No	1	0	0	0	0	1	0	1	0	0	1
030	M	Yes	Chem	1	None	Met	0	1	0	0	0	1	0	0	1	1	0	0	1	1	0	0	0	0	1	0	0	1	0	2	0	0	1	0	0	2	Ath	Yes	1	0	0	0	0	0	1	0	0	0	0
031	F	No	Chem	1	Met	Met	1	0	1	1	0	0	0	0	1	0	0	0	1	1	0	0	0	1	0	0	1	0	0	0	0	0	0	0	1	0	Spi	Yes	0	0	0	0	0	0	1	0	0	0	0
032	M	No	Chem	2	Met	Met	1	1	0	1	0	1	0	0	1	1	0	0	1	1	0	0	0	1	0	0	2	0	0	0	0	0	0	1	0	0	Nom	No	1	0	0	0	1	0	0	0	0	1	0
033	M	No	Bio	2	None	Ven	0	1	0	0	2	0	0	0	1	1	0	1	0	1	0	0	1	0	1	0	0	1	1	0	1	0	1	1	0	0	Spi	No	2	0	1	0	2	0	1	0	0	0	0
034	M	Yes	Phys	2	RNA	RNA	1	2	0	0	0	1	0	0	1	0	0	0	0	0	0	1	1	0	1	0	0	1	1	2	0	0	1	0	0	2	Agn	No	2	0	0	0	0	0	1	0	0	0	0
035	M	No	Chem	2	RNA	Mix	0	1	0	0	1	0	0	0	1	0	0	0	0	2	0	0	0	0	0	1	0	1	1	0	1	2	2	0	0	0	Uni	No	1	1	0	0	0	1	2	0	0	1	1
036	M	Yes	Chem	1	RNA	RNA	1	0	0	1	0	0	0	0	1	0	0	0	0	2	0	0	0	0	1	0	1	1	0	1	1	0	0	0	1	2	Uni	No	1	0	0	0	1	0	1	0	0	0	0
037	F	Yes	Chem	1	Ven	None	0	1	0	0	1	0	0	1	1	0	0	1	0	1	0	1	0	0	1	0	1	0	0	1	0	0	0	0	1	1	Uni	Yes	1	0	0	0	1	0	0	0	0	1	1
038	F	Yes	Chem	4	None	Other	0	0	1	0	2	0	0	0	0	1	0	0	0	1	0	0	0	0	1	0	1	1	0	2	0	0	0	0	1	2	Ath	No	0	0	1	0	0	0	0	0	0	1	0
039	M	Yes	Bio	1	RNA	Ven	0	0	0	0	1	0	0	0	0	0	1	0	0	0	0	1	0	0	0	1	1	0	1	1	0	0	0	0	0	1	Agn	No	1	0	1	0	0	0	0	1	0	0	1
040	F	No	Phys	4	Pan	Mix	0	2	0	0	1	0	0	0	0	1	0	0	1	1	0	0	0	0	0	1	2	1	0	1	0	0	1	0	0	0	Ath	No	1	0	0	0	0	1	0	0	0	1	0
041	M	No	Phys	2	RNA	Mix	0	1	0	0	0	1	0	0	1	0	0	0	0	1	0	1	0	0	0	1	0	2	1	2	1	0	2	0	0	1	Ath	No	0	1	0	0	0	0	1	0	0	0	1
042	M	No	Phys	3	RNA	None	0	2	0	0	1	0	0	0	1	0	0	1	0	1	0	0	0	1	0	0	1	1	0	2	0	0	1	0	0	1	Aff	No	0	0	0	0	1	1	1	0	0	1	1
043	M	No	Phys	2	None	None	1	0	0	0	1	0	0	0	0	1	0	0	0	1	1	0	1	1	0	0	0	1	1	1	0	0	2	0	0	0	Pra	No	0	0	0	0	0	1	0	0	0	1	0
044	M	No	Chem	2	Mix	None	0	1	0	0	1	0	0	0	1	0	0	0	0	1	0	0	1	0	0	1	0	1	0	1	0	0	0	0	0	3	Nom	No	2	0	0	0	0	0	0	1	0	0	0
045	F	Yes	Chem	2	RNA	RNA	1	0	1	1	0	0	0	0	1	0	0	1	1	1	1	1	1	0	1	0	0	2	0	2	0	0	0	0	0	0	Agn	No	2	0	1	0	0	0	0	1	0	0	0
046	F	Yes	Chem	2	RNA	Mix	0	0	1	0	1	0	0	0	1	0	1	0	0	2	0	1	0	1	0	0	0	0	1	2	1	0	1	0	0	2	Pra	No	0	1	0	0	0	0	0	1	0	1	0
								1	2	1	2	3	4	1	2	3	4			1	2	3	4	1	2	3	1	2	3	1	2	3	1	2	3	4			1	2	1	2	3	4	1	2	3	4
								28	13	6	28	16	4	4	33	16	9			40	4	19	16	15	16	14	27	34	19	41	17	10	33	3	23	39			31	11	12	1	9	9	28	14	0	23
[truncated: 13 more columns]

## Sheet: max_val
ID	Gender	Age	Field	Stops	Religion	Religion-CG	Likes hypothesis	Internal conflict														External conflict									Conflict profile		Comm profile
								Actors	Role	Others	Cause	Others	PublicAttit	Others	Target	PriorKnowl	Others	Model	Others	CommRole	Others	Actors	Role	Others	Cause	Others	Model	Others	CommRole	Others	int	ext	int	ext
001	M	0	0	1	-1	-1	1	1	2	0	3	1	1	0	2	2	0	0	-1	3	1	1	1	0	1	1	0	-1	2	2	A	A	D	na
002	F	0	0	2	1	1	0	1	2	0	0	-1	1	0	3	2	0	2	0	1	1	2	3	0	2	0	1	1	3	1	A	C	A	T
003	F	0	0	1	3	2	0	1	2	0	3	1	1	0	3	1	0	2	0	1	1	0	4	0	1	0	2	0	2	1	A	C	A	D
004	M	0	0	2	-1	-1	0	0	3	0	2	0	1	0	2	2	0	2	1	1	2	0	4	0	1	1	0	-1	2	0	C	C	A	na
005	M	0	1	1	1	1	0	0	2	2	2	1	1	0	3	1	1	3	1	1	1	0	0	-1	1	1	0	-1	2	0	A	na	A	na
006	M	0	0	2	1	1	1	2	2	0	3	0	3	1	3	1	1	1	1	4	1	1	1	0	1	0	0	-1	3	0	A	A	T	na
007	M	1	1	4	-1	-1	0	0	2	0	4	0	4	0	1	1	1	1	0	0	-1	1	1	0	2	1	0	-1	1	1	C	A	na	A
008	M	1	1	3	-1	-1	0	1	2	1	2	0	0	-1	1	2	1	1	0	3	1	2	0	-1	2	1	2	0	2	1	A	na	na	D
009	M	0	0	2	2	1	1	1	4	0	1	1	2	2	1	1	1	2	0	1	1	1	1	0	2	0	1	0	1	1	C	A	A	A
010	F	0	2	2	5	2	0	0	0	-1	3	0	3	1	1	1	0	1	0	1	0	2	0	-1	1	1	0	-1	1	2	A	na	A	A
011	M	0	0	3	4	2	0	2	3	0	2	0	3	1	2	2	1	1	2	3	1	1	0	-1	1	0	0	-1	2	0	C	na	na	na
012	M	1	2	3	-1	-1	0	1	3	0	2	0	1	0	3	1	0	2	0	1	1	1	0	-1	1	0	0	-1	2	0	C	na	A	na
013	M	0	2	3	0	0	0	0	2	0	3	0	3	1	3	1	1	0	-1	1	1	0	0	-1	1	0	0	-1	2	1	A	na	A	na
014	M	0	1	1	0	0	1	1	0	-1	3	0	0	-1	3	2	0	0	-1	3	1	1	0	-1	1	0	0	-1	3	0	A	na	D	na
015	M	0	1	3	-1	-1	1	2	3	0	2	1	1	0	1	1	1	1	1	1	1	0	0	-1	1	1	2	0	0	-1	C	na	A	na
016	M	1	1	3	2	1	0	1	2	0	0	-1	1	0	1	2	0	1	1	1	1	1	3	0	2	0	1	1	3	0	A	C	A	T
017	F	0	2	2	3	2	0	2	2	0	2	1	1	2	1	0	-1	0	-1	4	1	2	0	-1	1	1	0	-1	2	0	A	na	na	na
018	M	0	2	1	-1	-1	0	2	0	-1	2	1	1	0	2	2	0	1	0	3	1	1	0	-1	2	0	0	-1	3	0	na	na	na	na
019	F	1	1	2	1	1	0	1	1	0	2	0	1	1	0	1	1	1	1	3	0	1	0	-1	1	1	0	-1	3	0	A	na	na	na
020	M	1	1	2	0	0	0	1	2	1	1	2	1	0	2	3	1	1	0	1	1	0	4	0	4	0	0	-1	2	1	A	C	A	na
021	F	0	1	2	4	2	0	1	4	0	2	0	1	1	2	1	2	1	0	1	0	1	1	0	1	1	0	-1	3	0	C	A	A	na
022	F	0	0	3	0	0	0	1	2	0	2	0	1	2	1	2	0	3	0	4	0	2	1	0	4	0	0	-1	1	1	A	C	na	A
023	F	0	1	2	2	1	1	1	3	0	2	0	1	2	3	1	1	1	0	3	1	1	1	0	1	1	0	-1	3	0	C	A	na	na
024	M	1	1	1	2	1	1	2	3	0	2	1	1	0	3	2	0	1	0	1	1	2	0	-1	4	0	2	0	1	1	C	C	A	A
025	F	0	1	2	0	0	0	0	3	0	4	0	1	1	1	2	0	1	0	3	1	0	0	-1	4	0	2	0	2	1	C	C	na	D
026	M	0	2	1	0	0	0	0	3	0	4	0	1	1	2	1	0	0	-1	1	1	1	1	1	1	0	0	-1	1	0	C	A	A	A
027	M	1	1	2	-1	-1	0	2	2	0	2	0	3	0	2	3	1	1	0	4	1	1	2	0	4	0	0	-1	1	1	A	C	T	A
028	M	0	2	1	1	1	1	2	3	0	2	0	3	0	1	1	1	1	0	1	1	1	0	-1	1	0	0	-1	2	0	C	na	A	na
029	M	0	2	1	3	2	1	1	1	0	2	0	3	1	2	3	1	1	0	4	0	1	4	0	2	0	0	-1	2	0	A	C	T	na
030	M	0	2	1	-1	-1	1	1	3	0	2	1	1	0	2	2	0	1	0	4	1	1	0	-1	1	0	0	-1	1	0	C	na	T	A
031	F	1	2	1	2	1	1	2	1	0	2	0	1	0	1	1	0	0	-1	3	0	0	0	-1	1	0	0	-1	2	0	A	na	D	na
032	M	1	2	2	3	2	1	1	1	1	2	1	1	0	1	1	0	0	-1	2	0	1	3	0	4	0	0	-1	3	0	A	C	na	na
033	M	1	0	2	2	1	1	1	2	0	2	1	1	1	2	2	1	2	0	1	1	1	3	1	1	0	2	0	0	-1	A	C	A	na
034	M	0	1	2	0	0	1	1	3	0	2	0	3	1	2	2	1	1	0	4	1	1	0	-1	1	0	0	-1	2	0	C	na	T	na
035	M	1	2	2	1	1	0	1	2	0	2	0	1	0	3	2	1	3	1	1	0	1	4	0	1	1	1	0	2	0	A	C	A	T
036	M	0	2	1	1	1	1	0	1	0	2	0	1	0	2	1	1	1	1	4	1	1	3	0	1	0	0	-1	2	0	A	C	T	na
037	F	0	2	1	1	1	0	1	2	0	1	1	1	1	2	1	0	1	0	3	1	1	3	0	4	0	0	-1	2	0	A	C	na	na
038	F	0	2	4	-1	-1	1	2	2	0	3	0	1	0	2	1	1	1	0	4	1	0	1	0	4	0	1	0	1	1	A	C	T	A
039	M	0	0	1	0	0	1	0	2	0	4	0	3	0	3	1	1	1	0	4	0	1	1	0	2	0	1	0	2	0	C	A	T	T
040	F	1	1	4	-1	-1	0	1	2	0	3	0	1	0	3	1	1	1	0	1	0	1	4	0	4	0	0	-1	3	0	A	C	A	na
041	M	1	1	2	-1	-1	0	1	3	0	2	0	1	1	3	2	1	1	1	1	1	2	0	-1	1	0	0	-1	1	1	C	na	A	A
042	M	1	1	3	4	2	0	1	2	0	2	0	1	0	1	1	1	1	0	1	1	0	3	1	1	1	0	-1	2	0	A	C	A	na
043	M	1	1	2	5	2	0	0	2	0	3	0	1	2	1	2	1	1	0	1	0	0	4	0	4	0	1	0	2	0	A	C	A	T
044	M	1	2	2	3	2	0	1	2	0	2	0	1	1	3	2	0	1	0	4	0	1	0	-1	2	0	0	-1	2	0	A	na	T	na
045	F	0	2	2	0	0	1	2	1	0	2	0	1	3	2	2	0	1	0	0	-1	1	1	0	2	0	0	-1	0	-1	A	A	na	na
046	F	0	2	2	5	2	0	2	2	0	2	1	1	1	1	3	0	1	1	4	1	2	0	-1	2	1	0	-1	3	0	A	na	T	na
										2	28

[truncated: 5 more sheets: Sheet1, profile_populations, profile_content, profile_analysis, paper_plots]
